# Supplementary material for: Design, Synthesis, and Anticancer Evaluation of New Small-Molecule EGFR Inhibitors Targeting NSCLC and Breast Cancer
Source: Int J Mol Sci. 2025 Jul 22;26(15):7065. doi: 10.3390/ijms26157065 (PMC12346557; doi:10.3390/ijms26157065)
Supplement: Supplementary file 1 [file ijms-26-07065-s001.zip]

Archive with 1 entries (1 files):
- ijms-3730907-supplementary.pdf
